# Supplementary material for: Sex Differences Affect the NRF2 Signaling Pathway in the Early Phase of Liver Steatosis: A High-Fat-Diet-Fed Rat Model Supplemented with Liquid Fructose
Source: Cells. 2024 Jul 24;13(15):1247. doi: 10.3390/cells13151247 (PMC11312139; doi:10.3390/cells13151247)
Supplement: Supplementary file 1 [file cells-13-01247-s001.zip]

Archive with 1 entries (1 files):
- cells-3062121-supplementary.pdf
